# Supplementary material for: Dendritic Cell Subpopulations Are Associated with Morphological Features of Breast Ductal Carcinoma In Situ
Source: Int J Mol Sci. 2023 Jun 8;24(12):9918. doi: 10.3390/ijms24129918 (PMC10298341; doi:10.3390/ijms24129918)
Supplement: Supplementary file 1 [file ijms-24-09918-s001.zip]

Archive with 1 entries (1 files):
- ijms-2422153-supplementary.pdf
